# Supplementary material for: Microbiological Profile of the Upper and Lower Respiratory Tract of Suckling and Weaned Dairy Calves with Acute Respiratory Disease
Source: Vet Sci. 2024 Oct 11;11(10):493. doi: 10.3390/vetsci11100493 (PMC11512243; doi:10.3390/vetsci11100493)
Supplement: Supplementary file 1 [file vetsci-11-00493-s001.zip]

Archive with 1 entries (1 files):
- vetsci-3207438-supplementary.pdf
